# Supplementary material for: The Effects of Gold Kiwifruit Intake Timing with or without Pericarp on Postprandial Blood Glucose Level
Source: Nutrients. 2021 Jun 19;13(6):2103. doi: 10.3390/nu13062103 (PMC8235107; doi:10.3390/nu13062103)
Supplement: Supplementary file 1 [file nutrients-13-02103-s001.zip]

Archive with 1 entries (1 files):
- nutrients-1194898-SI.pdf
